# Supplementary material for: Comprehensive Identification of the β-Amylase (BAM) Gene Family in Response to Cold Stress in White Clover
Source: Plants (Basel). 2024 Jan 5;13(2):154. doi: 10.3390/plants13020154 (PMC10820397; doi:10.3390/plants13020154)
Supplement: Supplementary file 1 [file plants-13-00154-s001.zip]

Archive with 5 entries (5 files):
- Figure S1 Sequence logos.jpg
- Figure S2 Violin plot.jpg
- Table S1.pdf
- Table S2 .pdf
- Table S3.pdf
